# Supplementary material for: Study of ALDH from Thermus thermophilus—Expression, Purification and Characterisation of the Non-Substrate Specific, Thermophilic Enzyme Displaying Both Dehydrogenase and Esterase Activity
Source: Cells. 2021 Dec 14;10(12):3535. doi: 10.3390/cells10123535 (PMC8699947; doi:10.3390/cells10123535)
Supplement: Supplementary file 1 [file cells-10-03535-s001.zip]

Archive with 1 entries (1 files):
- cells-1483948 - sup - 12.23.pdf
